# Supplementary material for: Examining the Effects of Netropsin on the Curvature of DNA A-Tracts Using Electrophoresis
Source: Molecules. 2021 Sep 28;26(19):5871. doi: 10.3390/molecules26195871 (PMC8510488; doi:10.3390/molecules26195871)
Supplement: Supplementary file 1 [file molecules-26-05871-s001.zip]

Archive with 1 entries (1 files):
- molecules-1346647-supplementary.pdf
